# Supplementary material for: Age-Dependent Effects of Oxytocin and Oxytocin Receptor Antagonists on Bladder Contractions: Implications for the Treatment of Overactive Bladder Syndrome
Source: Biomedicines. 2024 Mar 18;12(3):674. doi: 10.3390/biomedicines12030674 (PMC10968663; doi:10.3390/biomedicines12030674)
Supplement: Supplementary file 1 [file biomedicines-12-00674-s001.zip]

Archive with 1 entries (1 files):
- biomedicines-2878411-supplementary.pdf
